# Supplementary material for: Being Heard: A Qualitative Study of Lithuanian Health Care Professionals’ Perceptions of Dignity at the End-of-Life
Source: Medicina (Kaunas). 2021 Dec 1;57(12):1318. doi: 10.3390/medicina57121318 (PMC8707950; doi:10.3390/medicina57121318)
Supplement: Supplementary file 1 [file medicina-57-01318-s001.zip]

Archive with 1 entries (1 files):
- medicina-1445962-supplementary.pdf
